# Supplementary material for: Linnaea borealis L. var. borealis—In Vitro Cultures and Phytochemical Screening as a Dual Strategy for Its Ex Situ Conservation and a Source of Bioactive Compounds of the Rare Species
Source: Molecules. 2021 Nov 11;26(22):6823. doi: 10.3390/molecules26226823 (PMC8620648; doi:10.3390/molecules26226823)
Supplement: Supplementary file 1 [file molecules-26-06823-s001.zip]

Archive with 1 entries (1 files):
- molecules-1409553-supplementary.pdf
